# Supplementary material for: catena-Poly[[chloridomercury(II)]-μ-1,4-diaza­bicyclo­[2.2.2]octane-κ2 N:N′-[chlorido­mercury(II)]-di-μ-chlorido]
Source: Acta Crystallogr Sect E Struct Rep Online. 2009 Oct 31;65(Pt 11):m1477–8. doi: 10.1107/S1600536809043839 (PMC2971285; doi:10.1107/S1600536809043839)
Supplement: Supplementary file 2 [file e-65-m1477-Isup2.hkl]

# 
# h,k,l, Fc-squared, Fo-squared, sigma(Fo-squared) and status flag 
# 
data_I
_shelx_title ' A in Cmcm' 
_shelx_refln_list_code          4 
_shelx_F_calc_maximum      563.97 
_exptl_crystal_F_000      1160.00 
_reflns_d_resolution_high  0.8408 
 
loop_ 
 _symmetry_equiv_pos_as_xyz 
 'x, y, z' 
 '-x, -y, z+1/2' 
 '-x, y, -z+1/2' 
 'x, -y, -z' 
 'x+1/2, y+1/2, z' 
 '-x+1/2, -y+1/2, z+1/2' 
 '-x+1/2, y+1/2, -z+1/2' 
 'x+1/2, -y+1/2, -z' 
 '-x, -y, -z' 
 'x, y, -z-1/2' 
 'x, -y, z-1/2' 
 '-x, y, z' 
 '-x+1/2, -y+1/2, -z' 
 'x+1/2, y+1/2, -z-1/2' 
 'x+1/2, -y+1/2, z-1/2' 
 '-x+1/2, y+1/2, z' 
 
_cell_length_a     9.2518 
_cell_length_b     8.8244 
_cell_length_c    14.7531 
_cell_angle_alpha  90.000 
_cell_angle_beta   90.000 
_cell_angle_gamma  90.000 
 
_shelx_F_squared_multiplier     1.000 
 
loop_ 
 _refln_index_h 
 _refln_index_k 
 _refln_index_l 
 _refln_F_squared_calc 
 _refln_F_squared_meas 
 _refln_F_squared_sigma 
 _refln_observed_status 
   6   0   0   114539.72   116655.55   1580.90 o 
   8   0   0    39854.27    37027.99   1913.84 o 
  10   0   0    16408.77    13867.53   1562.65 o 
   1   1   0     7779.56     8244.41    451.39 o 
   3   1   0      193.25      405.22    195.82 o 
   5   1   0    11843.58    12807.55    444.62 o 
   7   1   0     1813.66     1299.52    661.30 o 
   9   1   0     1078.06     1788.25    850.85 o 
   0   2   0   318067.50   308728.16   2273.13 o 
   4   2   0   126075.78   123696.98    915.47 o 
   6   2   0    76379.87    75092.52    929.96 o 
   8   2   0    36568.87    35756.87   1922.45 o 
  10   2   0     3160.58     4370.68    708.97 o 
   1   3   0     1351.14     1642.61    616.36 o 
   3   3   0    26863.54    26020.87   2952.24 o 
   5   3   0      488.94      955.64    210.10 o 
   7   3   0     3288.10     4064.48    814.62 o 
   9   3   0      482.02       20.24    734.97 o 
   0   4   0   188536.84   188593.17   2381.43 o 
   2   4   0    66573.07    67378.27   1801.50 o 
   4   4   0    75801.51    74586.31   2181.03 o 
   6   4   0    24806.80    24522.08   1140.11 o 
   8   4   0     6313.84     5544.17    862.38 o 
  10   4   0     5224.87     4661.64   1148.71 o 
   1   5   0    13646.40    11060.02   1033.33 o 
   3   5   0     6232.04     7477.25   1199.32 o 
   5   5   0    13467.10    15925.09   1511.04 o 
   7   5   0      200.80      271.24   1261.05 o 
   9   5   0      929.48     2008.98   1076.85 o 
   0   6   0     9355.61     9705.86    929.09 o 
   2   6   0    30814.01    32672.50   1135.17 o 
   4   6   0    10217.64     8536.90   1451.32 o 
   6   6   0     5166.19     3302.42   1330.89 o 
   8   6   0     2077.57      700.36   1364.28 o 
   1   7   0    11769.74    10129.03    836.16 o 
   3   7   0    17878.68    17235.73   1624.39 o 
   5   7   0     2995.40     4371.18   1393.64 o 
   7   7   0     4513.93     5356.94   1573.79 o 
   0   8   0     1430.30     3268.01    902.78 o 
   2   8   0       93.24      298.53    601.18 o 
   4   8   0     1444.83      832.94   1306.60 o 
   6   8   0       47.42      618.38   1232.71 o 
   1   9   0     6539.45     5346.84    764.53 o 
   3   9   0     2368.79     2174.96   1070.78 o 
   5   9   0     3946.25     3377.31   1455.37 o 
   0  10   0      439.55      646.72    925.04 o 
   2  10   0      158.55      -65.52    725.70 o 
   1   1   1     7265.48     8004.83    351.52 o 
   3   1   1      797.86     1168.91    202.02 o 
   5   1   1       65.96      174.05    338.35 o 
   7   1   1      506.33      608.84    435.10 o 
   9   1   1      116.37      138.65    481.52 o 
   0   2   1     2235.41     2720.13    392.80 o 
   2   2   1     9064.53     9673.95    326.85 o 
   4   2   1     8765.69     8556.45    229.34 o 
   6   2   1     1308.21     1138.90    445.06 o 
   8   2   1      121.08      147.09    487.38 o 
  10   2   1      360.77      165.67    547.59 o 
   1   3   1      346.68      558.38    317.64 o 
   3   3   1       19.57       -6.84    316.52 o 
   5   3   1       49.79      161.93    429.74 o 
   7   3   1       82.22      130.75    503.32 o 
   9   3   1       43.82      293.41    560.67 o 
   0   4   1      489.64      387.28    317.61 o 
   2   4   1     3234.17     3777.68    513.59 o 
   4   4   1     4914.51     5332.52    783.83 o 
   6   4   1      945.33      946.61    547.92 o 
   8   4   1       52.73      191.92    539.81 o 
  10   4   1      329.41      611.78    799.55 o 
   1   5   1     3609.75     3999.79    327.96 o 
   3   5   1     3314.27     2860.40    723.74 o 
   5   5   1     1807.39     1653.14    197.38 o 
   7   5   1      435.12      178.44    865.69 o 
   9   5   1      235.90      513.48    874.26 o 
   0   6   1     1706.80     1642.76    589.44 o 
   2   6   1     3051.27     2953.21    427.88 o 
   4   6   1     2967.82     2847.52    386.63 o 
   6   6   1      919.53     1535.11    862.62 o 
   8   6   1      178.22      767.18    855.11 o 
   1   7   1     1196.13     1132.21    429.89 o 
   3   7   1     2286.50     2089.92    419.51 o 
   5   7   1     1536.10     1552.02    918.31 o 
   7   7   1      198.71      832.63    862.54 o 
   0   8   1      547.94     1034.71    626.90 o 
   2   8   1      567.64      605.95    464.15 o 
   4   8   1      472.12      497.50    708.08 o 
   6   8   1      265.78      914.72    931.12 o 
   1   9   1      160.94      181.49    460.84 o 
   3   9   1      538.62      813.74    536.38 o 
   5   9   1      338.61      784.60    863.05 o 
   0  10   1        0.48      235.53    691.19 o 
   2  10   1       17.58     -226.92    600.22 o 
   2   0   2   143454.02   140563.86   1872.35 o 
   4   0   2   187653.63   184305.13   1570.15 o 
   6   0   2    48465.77    50311.68   1098.24 o 
   8   0   2     7768.08     9822.36    802.75 o 
  10   0   2     8180.71     7390.20   1015.42 o 
   1   1   2     8411.63     8592.10    397.75 o 
   3   1   2     1689.99     1822.60    206.56 o 
   5   1   2     8171.72     8345.01    340.79 o 
   7   1   2      497.70      416.44    488.25 o 
   9   1   2     1656.14     1717.94    534.29 o 
   0   2   2   120065.42   121268.98   1812.64 o 
   4   2   2    93040.14    92442.68   1035.28 o 
   6   2   2    43119.27    40808.57   1039.79 o 
   8   2   2    15421.57    14548.03    616.72 o 
  10   2   2     1249.92     1865.34    628.63 o 
   1   3   2    33138.18    32423.28    710.58 o 
   3   3   2    28862.54    29881.87    603.24 o 
   5   3   2     1129.97     2009.54    429.43 o 
   7   3   2    13395.25    15446.82    694.95 o 
   9   3   2      235.43     1588.12    496.70 o 
   0   4   2   135814.83   135458.03   2555.50 o 
   2   4   2    48150.78    48348.86    654.73 o 
   4   4   2    56724.44    55621.24    866.42 o 
   6   4   2    19099.46    16107.18    706.66 o 
   8   4   2     4068.84     4170.39    772.11 o 
  10   4   2     3450.33     2486.28    628.53 o 
   1   5   2    42319.69    41431.99    609.83 o 
   3   5   2    10846.82    11359.92    402.61 o 
   5   5   2    19713.80    21389.32   1174.73 o 
   7   5   2     2048.49     3637.71    858.92 o 
   9   5   2     3698.42     4943.24   1068.63 o 
   0   6   2     9949.65    11630.22    801.70 o 
   2   6   2    25777.38    26000.03    569.60 o 
   4   6   2     4524.97     4185.10    513.15 o 
   6   6   2     4428.60     3372.87    878.38 o 
   8   6   2     2905.32     2581.83    872.60 o 
   1   7   2    11042.35    10744.11    493.36 o 
   3   7   2    12169.91    12538.75    576.23 o 
   5   7   2     1496.13     2994.93    836.79 o 
   7   7   2     4402.72     4774.37   1086.11 o 
   0   8   2     9105.80     9564.31    811.82 o 
   2   8   2     1059.40     1301.07    462.38 o 
   4   8   2     2205.97     1821.15    802.24 o 
   6   8   2      949.83      890.86    862.95 o 
   1   9   2     4686.73     4855.19    613.59 o 
   3   9   2     2019.74     1988.61    817.87 o 
   5   9   2     3377.52     3493.85   1077.76 o 
   0  10   2        5.18      -57.86    627.04 o 
   2  10   2      565.61     1289.65    593.25 o 
   1   1   3     3483.83     3823.67    466.22 o 
   3   1   3     8668.48     8761.42    668.19 o 
   5   1   3     3517.13     4020.79    322.90 o 
   7   1   3      339.20      635.28    364.71 o 
   9   1   3       65.32      129.43    531.50 o 
   0   2   3     6466.39     7024.70    376.15 o 
   2   2   3     2441.33     2407.74    209.51 o 
   4   2   3      508.89      409.46    351.33 o 
   6   2   3      843.99     1173.76    406.20 o 
   8   2   3      640.29     1012.96    513.96 o 
  10   2   3       59.63     1004.92    835.31 o 
   1   3   3    10374.84    11211.25    318.53 o 
   3   3   3     8511.13     9094.56    938.20 o 
   5   3   3     4079.44     4264.38    447.68 o 
   7   3   3     1016.97      965.85    498.17 o 
   9   3   3      289.52      129.66    641.08 o 
   0   4   3    13378.86    13691.08    909.35 o 
   2   4   3     6779.66     6893.96    291.81 o 
   4   4   3     2682.89     2656.71    932.13 o 
   6   4   3     2245.53     2653.37    534.23 o 
   8   4   3     1405.16     2110.18    713.53 o 
   1   5   3     5320.76     4972.43    268.07 o 
   3   5   3     3192.52     3204.29    248.89 o 
   5   5   3     1579.76     1727.63    831.40 o 
   7   5   3     1021.26      586.89    782.68 o 
   9   5   3      260.62      524.88    919.50 o 
   0   6   3     3498.48     3734.89    678.94 o 
   2   6   3     2482.04     2311.65    307.48 o 
   4   6   3     1051.79     1110.04    407.87 o 
   6   6   3      840.81      736.15    804.85 o 
   8   6   3      526.54     1373.43    931.38 o 
   1   7   3     3008.88     3415.78    558.00 o 
   3   7   3     1289.83      920.88    414.14 o 
   5   7   3      874.25      923.02    894.84 o 
   7   7   3      678.04      162.29    905.27 o 
   0   8   3      504.76      468.98    671.41 o 
   2   8   3      344.21      337.81    480.62 o 
   4   8   3      262.49      434.54    700.81 o 
   6   8   3      105.91       58.17    921.22 o 
   1   9   3      994.93      992.82    613.31 o 
   3   9   3      518.17      275.39    838.37 o 
   5   9   3      276.98     1237.28    890.45 o 
   0  10   3       36.37      190.27    852.17 o 
   2  10   3       96.47      308.48    848.85 o 
   2   0   4    79058.32    76666.13   1738.75 o 
   4   0   4    91972.53    91526.52   2220.51 o 
   6   0   4    30070.96    30094.32    953.09 o 
   8   0   4     6193.78     7658.01    732.49 o 
  10   0   4     4159.75     3432.18    903.76 o 
   1   1   4    16412.60    16903.45    385.41 o 
   3   1   4      965.17     1389.26    580.02 o 
   5   1   4    14946.36    15322.11    516.76 o 
   7   1   4      128.21      157.83    388.45 o 
   9   1   4     2252.15     2907.07    541.99 o 
   0   2   4    73367.98    75543.09    661.50 o 
   2   2   4   157161.27   155382.75   2163.83 o 
   4   2   4    40081.38    42112.54    736.59 o 
   6   2   4    24903.82    25211.10    706.31 o 
   8   2   4    10963.26    11172.06    657.94 o 
  10   2   4      256.87      202.11   1001.14 o 
   1   3   4    36236.34    35623.18    354.08 o 
   3   3   4    53764.35    57341.46   1695.24 o 
   5   3   4     6570.79     8353.62    508.79 o 
   7   3   4    13905.44    14991.25    681.83 o 
   9   3   4      530.70      900.64    683.53 o 
   0   4   4   103695.58   104698.50   1534.82 o 
   2   4   4    34607.95    34384.43   1364.28 o 
   4   4   4    44038.80    43293.78   1776.20 o 
   6   4   4    14138.47    12130.79    651.79 o 
   8   4   4     2868.44     2654.13    624.51 o 
   1   5   4    42574.18    41136.45    781.69 o 
   3   5   4    19791.31    20787.13   1417.93 o 
   5   5   4    27170.90    31632.58   1862.23 o 
   7   5   4     2194.89     3516.91    823.94 o 
   9   5   4     3997.37     6635.14    835.35 o 
   0   6   4    12240.38    12975.46    854.58 o 
   2   6   4    32838.03    32435.98    492.54 o 
   4   6   4    10024.11     8798.02   1356.19 o 
   6   6   4     6285.48     4039.46    837.92 o 
   8   6   4     3105.70     2463.50    961.98 o 
   1   7   4    14122.47    13603.15    635.12 o 
   3   7   4    16897.58    16986.54    655.34 o 
   5   7   4     3134.85     4427.84    986.22 o 
   7   7   4     5271.52     7504.95   1155.37 o 
   0   8   4     8354.79     8389.28    865.46 o 
   2   8   4     1869.33     2436.42    505.31 o 
   4   8   4     4441.97     4976.65   1099.66 o 
   6   8   4     1330.50     1028.34    779.92 o 
   1   9   4     3202.20     2926.05    581.70 o 
   3   9   4      897.61     1033.47    850.97 o 
   5   9   4     2075.80     1810.00    898.65 o 
   0  10   4       48.03      -58.70    899.74 o 
   2  10   4     1095.69     1463.90    885.92 o 
   1   1   5    67215.08    65165.74   1279.12 o 
   3   1   5    51242.71    51862.13   1272.86 o 
   5   1   5    24124.17    23723.02   1146.36 o 
   7   1   5     9382.85    10371.80    519.12 o 
   9   1   5     2671.72     3728.23    727.02 o 
   0   2   5      147.87      443.55    330.70 o 
   2   2   5      199.55      370.42    659.88 o 
   4   2   5      225.65      210.31    732.14 o 
   6   2   5       93.59      120.30    190.74 o 
   8   2   5       52.35      191.60    489.46 o 
  10   2   5       58.07       56.95   1089.38 o 
   1   3   5    31708.62    31593.05    497.39 o 
   3   3   5    21581.13    21782.83    509.08 o 
   5   3   5    10976.48    10513.52    684.63 o 
   7   3   5     4130.72     4133.39    719.80 o 
   9   3   5     1216.75      804.52    668.73 o 
   0   4   5       78.91     -120.99    540.01 o 
   2   4   5      100.43      268.86    330.18 o 
   4   4   5       69.92      349.17    932.13 o 
   6   4   5      100.79      209.55    868.08 o 
   8   4   5       88.16      308.91    710.44 o 
   1   5   5     4952.87     5160.05    479.17 o 
   3   5   5     4235.95     2924.91   1017.14 o 
   5   5   5     1703.79     2224.55   1160.86 o 
   7   5   5      692.03      553.86    893.96 o 
   9   5   5      105.16       82.43    905.10 o 
   0   6   5      179.52      128.76    653.00 o 
   2   6   5      175.39       63.90    429.95 o 
   4   6   5       51.57      -86.03    936.17 o 
   6   6   5       23.84      103.16    773.75 o 
   8   6   5       12.45       81.84    685.89 o 
   1   7   5      250.94      210.47    453.67 o 
   3   7   5      116.06      101.08    770.65 o 
   5   7   5       53.54      595.10   1234.74 o 
   7   7   5       17.47      823.40    939.25 o 
   0   8   5      677.79      497.99    694.98 o 
   2   8   5      319.11      364.48    470.41 o 
   4   8   5      199.34      450.57    985.46 o 
   6   8   5       73.30      326.75   1034.74 o 
   1   9   5       60.53       60.03    527.02 o 
   3   9   5       58.29        4.59    815.29 o 
   0  10   5      319.73      -80.97    957.43 o 
   2   0   6   148793.53   152561.06   2848.00 o 
   4   0   6   133411.25   131972.30   2867.22 o 
   6   0   6    51371.05    51994.63   2272.12 o 
   8   0   6    15803.02    16675.04   1792.40 o 
  10   0   6     9055.90     7573.40   1898.66 o 
   1   1   6     5877.97     6208.53    391.09 o 
   3   1   6       66.54      135.35    686.37 o 
   5   1   6     7853.50     8475.32    991.27 o 
   7   1   6      757.84      354.33    586.28 o 
   9   1   6     1124.42     1693.86    735.16 o 
   0   2   6   122621.55   123814.21   1039.25 o 
   2   2   6   189181.22   183998.00   1319.75 o 
   4   2   6    65761.84    68118.65   1642.14 o 
   6   2   6    38875.70    39195.26   1541.41 o 
   8   2   6    18593.40    16750.91   1014.78 o 
  10   2   6     1494.57      333.86   1061.76 o 
   1   3   6     8200.50     7648.90    371.44 o 
   3   3   6    22063.74    22402.32    755.52 o 
   5   3   6     1024.09     1482.68    283.77 o 
   7   3   6     5702.70     6720.63    792.92 o 
   9   3   6       35.21      107.28    678.66 o 
   0   4   6   104637.81   106620.24   1708.39 o 
   2   4   6    36265.78    36922.02    726.61 o 
   4   4   6    44238.48    43590.32   1771.14 o 
   6   4   6    15125.35    12061.98   1411.85 o 
   8   4   6     3879.31     3406.75    732.34 o 
   1   5   6    18339.16    18029.57    491.85 o 
   3   5   6     6888.43     7800.11   1251.94 o 
   5   5   6    13061.09    15029.95   1069.29 o 
   7   5   6      285.20     1075.26    927.73 o 
   0   6   6     6732.33     7149.24    799.96 o 
   2   6   6    20271.76    20728.16   1186.84 o 
   4   6   6     5601.72     4918.71   1280.28 o 
   6   6   6     3850.07     2542.35   1159.84 o 
   8   6   6     2032.83     2103.39   1342.53 o 
   1   7   6     8187.11     7248.91    583.18 o 
   3   7   6    12060.66    11728.48   1082.74 o 
   5   7   6     1902.46     2311.59   1323.80 o 
   7   7   6     3510.59     4760.05    774.50 o 
   0   8   6     2664.99     2816.21    710.36 o 
   2   8   6      104.00      367.65    781.33 o 
   4   8   6     1446.89     1326.10    957.63 o 
   6   8   6      215.57     -298.34    783.58 o 
   1   9   6     3836.44     3309.45    622.01 o 
   3   9   6     1464.19     1663.97    967.93 o 
   1   1   7   117622.53   119410.22   1147.09 o 
   3   1   7    61996.18    61772.23   1516.32 o 
   5   1   7    33000.59    33370.58   1414.12 o 
   7   1   7    17096.09    17928.54   1352.09 o 
   9   1   7     5555.63     6218.52   1225.56 o 
   0   2   7      783.70      881.02    328.11 o 
   2   2   7     2422.90     2672.88    355.93 o 
   4   2   7     2265.38     2086.57    844.20 o 
   6   2   7      399.01      649.46   1060.98 o 
   8   2   7       20.58      498.17    683.26 o 
   1   3   7    50550.97    51799.87    794.57 o 
   3   3   7    32089.80    32909.48    808.32 o 
   5   3   7    18304.49    20382.29   1681.07 o 
   7   3   7     7475.97     8641.43   1219.63 o 
   9   3   7     2684.38     1585.69    726.28 o 
   0   4   7     1838.95     1324.18    477.54 o 
   2   4   7     2506.21     2541.49    436.55 o 
   4   4   7     2875.93     2694.16   1164.91 o 
   6   4   7      623.05     1081.91   1050.54 o 
   8   4   7       32.31      448.73    844.34 o 
   1   5   7    17349.64    16689.12    469.69 o 
   3   5   7    13386.41    13582.15   1027.50 o 
   5   5   7     6644.84     6090.70   1112.28 o 
   7   5   7     2668.70     2098.04   1354.16 o 
   0   6   7     3488.87     3271.68    567.11 o 
   2   6   7     4772.80     4479.46    931.11 o 
   4   6   7     3291.22     3956.22   1080.90 o 
   6   6   7     1183.22     1475.61   1191.22 o 
   1   7   7     2364.95     3567.56    501.39 o 
   3   7   7     2294.49     2605.54    972.13 o 
   5   7   7     1579.50     1140.35    816.46 o 
   0   8   7     3067.45     2448.22   1668.92 o 
   2   8   7     2482.26     2515.43    862.31 o 
   4   8   7     2037.34     1943.65   1010.80 o 
   1   9   7      112.00      884.61    901.00 o 
   3   9   7      307.77      333.55   1045.48 o 
   0   0   8   162566.00   158981.69   3331.77 o 
   2   0   8    85450.59    82782.14   2516.03 o 
   4   0   8   105210.91   103285.88   2989.69 o 
   6   0   8    32106.03    32664.91   2113.22 o 
   8   0   8     6051.36     6499.58   1745.84 o 
   1   1   8     1155.87      886.34    474.33 o 
   3   1   8     1857.10     1921.01    888.23 o 
   5   1   8     2317.93     2751.06    989.43 o 
   7   1   8      977.19     1033.37    990.58 o 
   9   1   8      575.21      961.52   1228.83 o 
   0   2   8    63183.15    60986.98   1799.48 o 
   2   2   8   131306.42   130084.60   2599.03 o 
   4   2   8    50233.81    50360.24   1654.73 o 
   6   2   8    25708.71    26963.16   1446.84 o 
   8   2   8    10090.42     9547.74   1467.85 o 
   1   3   8     4559.32     4496.96    428.47 o 
   3   3   8     5253.58     5090.77   1146.69 o 
   5   3   8      466.31      140.68   1239.80 o 
   7   3   8     3789.39     3500.09   1154.78 o 
   9   3   8       79.09      133.49    695.39 o 
   0   4   8    52388.24    56693.76   1265.98 o 
   2   4   8    16842.83    18571.27    875.90 o 
   4   4   8    23773.75    24468.06   1662.85 o 
   6   4   8     7887.17     7834.52   1418.94 o 
   8   4   8     1544.35     1610.66    847.48 o 
   1   5   8    10501.95    10098.77    444.33 o 
   3   5   8     1196.07     2360.33    822.75 o 
   5   5   8     5140.86     5520.90   1218.55 o 
   7   5   8      143.64      -21.25   1182.11 o 
   0   6   8      790.92      813.31    568.79 o 
   2   6   8     5963.78     6118.83    819.53 o 
   4   6   8      271.05      167.00    771.11 o 
   6   6   8      607.16      487.82    978.68 o 
   1   7   8     3528.60     3725.40    634.07 o 
   3   7   8     4238.21     4622.04    823.57 o 
   5   7   8      221.96      965.07    990.89 o 
   0   8   8     1430.51     1191.22   1749.89 o 
   2   8   8      165.72      760.07   1753.94 o 
   4   8   8       48.59      391.06    861.18 o 
   1   9   8     3058.34     2632.42   1774.18 o 
   1   1   9    46665.93    47862.59   1051.69 o 
   3   1   9    47207.18    50848.97   2166.86 o 
   5   1   9    22421.08    21907.70   1368.71 o 
   7   1   9     5007.09     5720.63   1069.63 o 
   9   1   9     1200.00     1015.27   1036.12 o 
   0   2   9    12109.32    11336.32   1138.59 o 
   2   2   9     7313.83     6931.53    447.48 o 
   4   2   9     2668.87     4028.08   1255.99 o 
   6   2   9     2580.46     3706.08   1288.38 o 
   8   2   9     1750.31     2896.08   1097.60 o 
   1   3   9    46037.27    48533.16   2327.28 o 
   3   3   9    36006.13    36879.21   1727.62 o 
   5   3   9    19231.48    17690.16   1696.25 o 
   7   3   9     5772.69     4713.28   1245.87 o 
   0   4   9    30379.14    30404.57   1095.70 o 
   2   4   9    18422.13    18407.11    795.27 o 
   4   4   9     9389.41    10607.62   1371.37 o 
   6   4   9     6736.48     8000.50   1552.53 o 
   8   4   9     3912.00     7124.04   1691.19 o 
   1   5   9    21274.85    22525.33    970.44 o 
   3   5   9    14774.03    13965.68   1123.36 o 
   5   5   9     7310.71     6112.97   1381.49 o 
   7   5   9     4136.53     3374.28   1188.18 o 
   0   6   9    13060.83    13257.25   2014.04 o 
   2   6   9    10444.29     9805.47    842.93 o 
   4   6   9     4951.22     5733.34   1000.07 o 
   6   6   9     3482.19     4011.89   1252.96 o 
   1   7   9     9756.47    10202.78   1465.52 o 
   3   7   9     4912.33     5323.55    889.57 o 
   5   7   9     3330.66     3138.12    925.15 o 
   0   8   9     3648.07     4560.44   1945.22 o 
   2   8   9     2482.18     3089.88   1961.41 o 
   4   8   9     1813.24     2305.27    894.13 o 
   0   0  10    85576.05    85185.83   2762.98 o 
   2   0  10    20970.27    20490.59   1727.62 o 
   4   0  10    22645.88    23948.87   2099.06 o 
   6   0  10     9495.19    10101.58   1734.71 o 
   8   0  10     2876.24     3104.05   1605.16 o 
   1   1  10     4210.73     4237.99    683.50 o 
   3   1  10      464.19     1017.14   1292.43 o 
   5   1  10     6581.90     5798.52   1065.35 o 
   7   1  10      242.59     -179.93   1109.16 o 
   0   2  10    17318.90    18674.79   1731.16 o 
   2   2  10    37570.95    37077.07   1207.21 o 
   4   2  10     6593.97     6360.93   1457.40 o 
   6   2  10     6278.46     7988.04   1152.56 o 
   8   2  10     4093.83     4541.69   1142.68 o 
   1   3  10     6801.06     7047.20    635.97 o 
   3   3  10    18481.57    18670.76   2488.71 o 
   5   3  10     1834.93     2312.60   1116.33 o 
   7   3  10     3973.52     4531.09   1641.59 o 
   0   4  10    24241.82    26973.06   1152.50 o 
   2   4  10     5035.24     5206.91    583.93 o 
   4   4  10     9985.89     9380.98   1378.45 o 
   6   4  10     2762.64     2652.66   1479.66 o 
   8   4  10      408.41      263.14   1506.99 o 
   1   5  10    11141.12    10099.14    779.33 o 
   3   5  10     6312.73     7110.73   1011.30 o 
   5   5  10    10645.27    11330.24   1398.70 o 
   7   5  10      207.26     -421.03   1347.08 o 
   0   6  10      975.92     1891.58   1629.45 o 
   2   6  10     8067.70     7497.22    865.24 o 
   4   6  10     2106.87     2494.03    967.09 o 
   6   6  10     1212.65      740.84   1281.29 o 
   1   7  10     5546.70     6395.76   1402.97 o 
   3   7  10     8213.56     7922.73    978.98 o 
   5   7  10     1447.92     1722.30   1064.00 o 
   0   8  10      878.27      649.76   1572.77 o 
   2   8  10       12.25     -240.88   1805.55 o 
   1   1  11    87782.74    86408.70   1478.06 o 
   3   1  11    52728.03    54694.04   1976.43 o 
   5   1  11    27040.04    27652.59   1626.17 o 
   7   1  11    14148.93    12676.53   1953.82 o 
   0   2  11     3748.76     3133.77    923.24 o 
   2   2  11     5287.61     5611.58    739.96 o 
   4   2  11     4328.63     4377.25   1455.37 o 
   6   2  11     1312.03     1255.99   1512.05 o 
   8   2  11      238.44      574.48   1022.74 o 
   1   3  11    48444.48    50046.10   1127.37 o 
   3   3  11    31045.06    29686.31   1090.44 o 
   5   3  11    17075.32    15274.33   1541.40 o 
   7   3  11     7064.18     7286.98   1369.35 o 
   0   4  11     5796.31     6005.69   1957.36 o 
   2   4  11     6236.98     6023.16    600.86 o 
   4   4  11     6182.66     6821.51   1085.73 o 
   6   4  11     1660.58     3013.98   1470.55 o 
   1   5  11    19950.30    20739.27   1040.73 o 
   3   5  11    17334.29    16047.73   1447.78 o 
   5   5  11     8376.28     7670.84   1745.84 o 
   0   6  11     4994.52     3174.90   1868.30 o 
   2   6  11     6174.67     5591.94    784.04 o 
   4   6  11     4150.79     3653.17   1013.67 o 
   1   7  11     4132.92     4716.86   1306.51 o 
   3   7  11     4006.60     4817.50   1961.41 o 
   0   8  11     2888.79     1817.70   2036.31 o 
   0   0  12    27012.90    30029.45   2100.07 o 
   2   0  12     6657.00     7447.90   1708.39 o 
   4   0  12    15255.62    16832.93   2078.81 o 
   6   0  12     3253.23     4745.65   1601.11 o 
   8   0  12      264.22     2037.32   1952.30 o 
   1   1  12     2820.76     3179.00    703.44 o 
   3   1  12       17.70      474.53    762.08 o 
   5   1  12     3204.69     2457.33   1380.48 o 
   7   1  12       83.15     1141.06   1179.13 o 
   0   2  12     5943.19     6373.07   1231.20 o 
   2   2  12    23279.65    23246.10    965.19 o 
   4   2  12     6748.82     7564.89   1227.06 o 
   6   2  12     3927.71     4286.16   1446.26 o 
   1   3  12     9921.94    10441.92    868.84 o 
   3   3  12    11276.53    11223.82    872.42 o 
   5   3  12     1114.84     2330.82   1190.21 o 
   7   3  12     6228.80     7945.85   1812.64 o 
   0   4  12    17503.29    21718.24   2326.77 o 
   2   4  12     3491.96     3872.22    624.61 o 
   4   4  12     7493.49     7434.47    809.37 o 
   6   4  12     2422.50     2056.55   1414.89 o 
   1   5  12    14028.72    15295.10    976.54 o 
   3   5  12     4371.28     5754.22    956.28 o 
   5   5  12     7961.65     8894.37   1242.52 o 
   0   6  12     1110.60     1722.56   1944.21 o 
   2   6  12     4768.47     5402.40   1430.87 o 
   4   6  12      538.34      693.44    946.51 o 
   1   7  12     2970.08     3977.70   1543.80 o 
   3   7  12     4099.05     4832.69   2272.12 o 
   1   1  13   111332.64   108724.56   1953.15 o 
   3   1  13    87316.45    86441.83   2317.84 o 
   5   1  13    48330.64    45219.77   2687.07 o 
   7   1  13    19351.10    18932.01   1740.35 o 
   0   2  13     1396.83     1224.11    873.25 o 
   2   2  13     1089.70     1338.75    810.82 o 
   4   2  13      346.79      332.96    822.54 o 
   6   2  13      230.99      303.62   1602.12 o 
   1   3  13    64541.23    67492.97   1638.08 o 
   3   3  13    47977.66    46570.36   1427.24 o 
   5   3  13    28179.28    29073.03   1768.00 o 
   0   4  13     5553.69     4838.76   1655.76 o 
   2   4  13     3216.50     2736.72    833.34 o 
   4   4  13     1781.23     2260.86   1188.69 o 
   6   4  13      954.65     1309.19    990.33 o 
   1   5  13    18233.28    19418.64   1764.07 o 
   3   5  13    12932.26    13346.65   1227.58 o 
   5   5  13     6483.23     6499.60   1123.42 o 
   0   6  13     4373.87     3351.00   1823.77 o 
   2   6  13     4307.82     3160.73   1917.89 o 
   0   0  14    23919.49    25605.64   2063.63 o 
   2   0  14     6317.68     4311.46   1553.54 o 
   4   0  14    11187.21    13859.43   2144.60 o 
   6   0  14     4118.33     3535.20   1890.57 o 
   1   1  14      350.75      457.26    679.13 o 
   3   1  14      234.87      265.78   1015.71 o 
   5   1  14     1172.89     1632.46   1039.58 o 
   0   2  14     3623.35     4142.43   1003.10 o 
   2   2  14    13840.91    14007.07   1248.25 o 
   4   2  14     2933.37     3083.64    965.77 o 
   6   2  14     2679.93     4153.58   1877.41 o 
   1   3  14      262.26     -247.73    780.69 o 
   3   3  14     1680.43     1300.29    795.53 o 
   5   3  14      216.08     -208.96    922.12 o 
   0   4  14     4810.73     5388.32   2011.00 o 
   2   4  14      279.46      520.51    891.27 o 
   4   4  14     2155.99     2471.99   1135.78 o 
   1   5  14      975.15      691.05   1212.51 o 
   3   5  14       86.60      202.42   1053.64 o 
   0   6  14      529.97      307.67   1616.29 o 
   2   6  14      370.00     -366.37   1765.07 o 
   1   1  15    68123.46    64959.62   1744.39 o 
   3   1  15    52749.77    55053.16   2100.00 o 
   5   1  15    28655.05    30438.96   1993.86 o 
   0   2  15     4031.24     4251.01   1070.04 o 
   2   2  15     3673.06     3260.21   1082.15 o 
   4   2  15     2004.42     2732.46   1211.77 o 
   1   3  15    42252.15    42492.19   2115.75 o 
   3   3  15    31422.92    31141.73   2850.02 o 
   0   4  15    10839.04    10355.61   1982.67 o 
   2   4  15     7920.28     8558.16   2082.86 o 
   1   5  15    14937.06    17274.75   1766.75 o 
   0   0  16     6705.70     6806.24   1571.76 o 
   2   0  16      283.45     -667.97   1557.59 o 
   4   0  16     1714.31     2629.39   1679.04 o 
   1   1  16      145.34      753.55    841.39 o 
   3   1  16      168.96     1090.08   1084.29 o 
   0   2  16       19.02      127.34    911.78 o 
   2   2  16     2187.43     1846.46    982.36 o 
   4   2  16       12.13      267.89   1197.26 o 
   1   3  16       37.13      323.56   1293.52 o 
   3   3  16      771.01      966.54   2028.21 o 
   0   4  16      429.18      336.01   1890.57 o 
   1   1  17    42523.64    37692.95   1491.05 o 
   0   2  17     5330.92     5505.99   1108.88 o 
                                                 
